# Supplementary material for: Analgesic effectiveness of wound infiltration with bupivacaine versus a mixture of bupivacaine and tramadol for postoperative pain management among parturients undergoing elective cesarean section under spinal anesthesia: A randomized controlled trial
Source: PLoS One. 2025 Nov 12;20(11):e0336372. doi: 10.1371/journal.pone.0336372 (PMC12611141; doi:10.1371/journal.pone.0336372)
Supplement: S1 File — (XLSX) [file pone.0336372.s002.xlsx]

## Sheet: Data set
AGE	WT	HT	BMI	EDUCAT	GRAVID	PARITY	GA	INDICS	BLOODGRP	INTERVEN	PREMED	BASEMAP	BASEHR	BASERR	BASESPO2	DOSEBUPI	LEVSENSB	INTPETHG	INTFENTG	OTHRINTA	Shivering	DURSURG	DURANEST	EXPSURGN	TIMUTERO	FOLUP2HR	FOLUP2HM	FOLUP2HN	TYP2HRAN	DOS2HRAN	DEG2HPON	DRUG2HPO	DOSD2HPO	FOLUP6HR	FOLUP6HM	FOLUP6HN	TYP6HRAN	DOS6HRAN	DEG6HPON	DRUG6HPO	DOSD6HPO	FUP12HHR	FUP12HMA	FUP12HNR	TYP12HAN	DOS12HRA	DEG12HPO	DRU12HPO	DOS12HPO
25	48	160	19	3	1	0	39	Obstructed labor secondary to CPD	O+	0	5	90	92	18	98	10.5	2	25	0	NO	0	0.7	1	5	8	86	90	3	no	0	0	no	0	75	70	4	no	0	0	no	0	81	85	6	diclofenac	75	0	no	0
25	75	164	27.8	4	2	1	39	Fetal macrosomia	AB+	0	5	76	90	18	97	12.5	2	0	0	NO	0	0.5	0.7	6	6	80	73	3	no	0	0	no	0	75	69	3	dicofenac	75	0	no	0	78	80	5	diclofenac	75	0	no	0
25	75	164	27.8	4	2	1	39	Fetal macrosomia	AB+	0	5	76	90	18	97	12.5	2	0	0	NO	0	0.5	0.85	6	6	80	73	4	diclofenac	75	0	no	0	95	80	5	dicofenac	75	0	no	0	110	85	6	tramadol	50	0	no	0
25	78	170	26.9	2	3	2	39	Fetal macrosomia	B+	0	5	85	96	17	97	12.5	2	0	0	NO	1	0.5	0.75	3	8	90	74	4	no	0	0	no	0	84	66	5	dicofenac	75	0	no	0	86	80	6	tramadol	50	0	no	0
30	70	164	26	4	2	1	42	Fetal macrosomia	AB+	0	1	97	98	14	98	12.5	4	0	0	NO	1	0.78	1	4	10	105	90	3	no	50	0	no	0	100	91	4	no	0	0	no	0	106	70	7	diclofenac	75	2	metoclopromide	10
26	67	153	28.6	2	2	1	39	placenta previa	O+	0	1	84	110	16	96	10	2	0	0	NO	0	0.5	0.7	4	8	86	90	3	no	0	0	no	0	76	84	4	tramadol	50	0	no	0	82	86	6	diclofenac	75	0	no	0
28	48	151	21	4	2	1	38	mild preeclampsia	O+	0	1	100	93	18	95	12.5	4	0	0	NO	0	0.6	1	4	6	65	59	2	no	0	2	metoclpromide	10	68	81	6	tramadol	50	0	no	0	70	103	6	diclofenac	75	0	no	0
24	69	160	26.9	4	2	1	39	01 Previous CS scar	AB+	0	1	97	81	17	98	12.5	4	50	0	NO	0	0.66	1	4	7	94	75	0	no	0	2	metoclpromide	10	80	87	4	paracetamol	500	0	no	0	81	89	6	tramadol	50	0	no	0
25	55	153	23.5	2	3	2	38	02 Previous CS scar	A+	0	1	100	101	17	98	12.5	4	0	0	NO	1	0.5	0.8	5	7	99	70	3	no	0	0	no	0	101	72	6	tramadol	100	0	no	0	92	74	8	diclofenac	75	0	no	0
28	62	158	24.8	2	3	2	39	02 Previous CS scar	A+	0	5	84	73	17	94	12.5	4	25	0	NO	0	0.5	0.7	3	8	69	74	3	no	0	2	metoclopromide	10	72	79	5	no	0	0	no	0	76	81	7	tramadol	50	0	no	0
25	68	159	26.9	1	1	0	40	Fetal macrosomia	O+	0	5	96	86	17	95	12.5	2	0	0	NO	1	0.8	1	4	10	80	86	3	no	0	0	no	0	106	77	8	tramadol	50	0	no	0	68	88	7	tramadol	50	0	no	0
26	77	160	30	3	2	1	39	01 Previous CS scar	B+	0	5	76	90	18	97	12.5	2	0	0	NO	1	0.51	0.8	3	6	90	82	3	no	0	0	no	0	84	85	6	tramadol	50	0	no	0	90	83	7	tramadol	50	0	no	0
25	60	160	23.4	2	3	2	41	placenta previa	B+	0	5	79	89	21	97	10.25	2	0	0	NO	1	0.67	0.9	7	8	86	86	3	no	0	0	no	0	80	79	7	diclofenac	75	0	no	0	88	79	7	tramadol	50	0	no	0
20	55	150	24.4	2	3	2	41	Fetal macrosomia	B+	0	1	61	87	18	99	12.5	4	0	0	NO	0	0.5	0.8	5	8	106	76	3	no	0	2	metoclopromide	10	101	74	8	tramadol	50	0	no	0	100	74	6	tramadol	50	0	no	0
28	71	162	27	2	5	4	40	01 Previous CS scar	A+	0	5	91	97	17	97	10	2	0	0	NO	1	1	1.1	4	10	105	75	3	no	0	0	no	0	100	75	6	tramadol	50	0	no	0	104	70	6	tramadol	100	0	no	0
20	67	162	25.5	1	1	0	40	Cephalopelvic disproportion	B+	0	1	79	86	18	97	12.5	3	0	0	NO	0	0.66	1	5	10	101	88	4	no	0	2	metoclopromide	10	86	88	6	diclofenac	75	0	no	0	106	90	6	paracetamol	500	0	no	0
23	60	167	21.5	3	2	1	38	01 Previous CS scar	B+	0	5	90	80	16	96	12.5	4	0	0	tramadol 50	1	0.8	1.1	1	8	76	76	3	no	0	0	no	0	63	78	8	tramadol	50	0	no	0	69	81	6	tramadol	50	0	no	0
25	55	152	23.8	3	2	1	39	01 Previous CS scar	B+	0	5	88	81	17	95	12.5	4	0	0	No	0	0.5	0.8	3	7	70	73	5	diclofenac	75	0	no	0	75	79	9	tramadol	50	0	no	0	70	75	9	tramadol	50	0	no	0
32	68	160	26.5	2	1	0	39	oligohydraminous	B+	0	5	110	80	17	97	12.5	4	0	0	No	1	0.58	0.85	3	8	95	67	3	no	0	0	no	0	92	110	9	tramadol	50	0	no	0	81	93	7	diclofenac	75	0	no	0
26	64	171	21.8	3	5	4	39	01 Previous CS scar	A+	0	5	79	108	15	96	12.5	2	0	0	tramadol 25mg	1	0.58	0.9	3	8	102	72	3	no	0	0	no	0	110	83	6	tramadol	50	0	no	0	96	83	9	tramadol	50	0	no	0
27	61	160	23.8	4	3	2	40	02 Previous CS scar	B+	0	5	87	110	16	98	12.5	3	0	0	0	0	0.83	1	2	10	88	83	2	no	0	0	no	0	90	86	6	tramadol	50	0	no	0	92	83	9	tramadol	50	0	no	0
25	71	165	26.7	4	3	2	39	02 Previous CS scar	A+	0	5	92	81	17	97	10	3	0	0	0	1	0.83	1	2	8	104	70	3	no	0	0	no	0	103	80	5	tramadol	50	0	no	0	95	74	5	diclofenac	75	0	no	0
30	76	157	30.8	1	4	3	39	01 Previous CS scar	A+	0	5	101	121	20	98	12.5	2	0	0	0	0	0.66	0.92	4	5	95	79	2	no	0	0	no	0	75	70	0	no	0	0	no	0	60	87	8	tramadol	100	0	no	0
31	73	160	28.5	4	3	2	40	02 Previous CS scar	A+	0	1	78	76	16	94	12.5	3	0	0	0	0	0.58	0.8	4	8	84	74	3	no	0	0	no	0	80	76	7	tramadol	50	2	metoclopromide	10	82	72	8	diclofenac	75	0	no	0
32	65	156	26.7	4	2	1	42	02 Previous CS scar	B+	0	5	86	99	16	99	12.5	4	0	0	0	0	0.5	0.8	3	8	85	70	3	no	0	0	no	0	87	70	8	tramadol	50	0	no	0	89	77	6	diclofenac	75	0	no	0
28	60	151	26.31	3	3	2	38	transverse lie	B+	0	5	92	80	18	95	12.5	4	0	0	0	1	0.65	0.9	1	8	81	73	3	no	0	0	no	0	79	75	7	tramadol	50	0	no	0	80	71	8	tramadol	50	0	no	0
29	73	163	27.47	2	3	2	39	oligohydraminous	AB+	0	5	96	86	18	97	12.5	2	0	0	0	0	0.5	0.86	5	9	86	86	3	no	0	0	no	0	76	75	6	tramadol	50	0	no	0	83	70	3	tramadol	50	0	no	0
33	76	164	28.25	3	4	3	39	Fetal macrosomia	AB+	0	5	86	78	18	97	12.5	2	0	0	0	0	0.6	0.88	6	5	82	84	3	no	0	0	no	0	76	75	7	tramadol	50	0	no	0	82	84	9	tramadol	50	0	no	0
21	63	158	25.23	3	1	0	39	mild preeclampsia	B+	0	5	87	84	18	97	12.5	2	0	0	0	1	0.65	0.9	5	8	79	88	3	no	0	0	no	0	75	79	8	tramadol	50	0	no	0	85	86	7	diclofenac	75	0	no	0
23	76	161	29.31	2	2	1	39	oligohydraminous	AB+	0	5	80	76	18	98	12.5	2	0	0	0	0	0.5	0.88	7	6	72	89	2	no	0	0	no	0	93	78	8	tramadol	50	1	no	0	82	88	8	tramadol	50	0	no	0
27	61	151	26.7	4	1	0	41	prolonged second stage of labor	A+	1	5	90	108	14	97	12.5	4	0	0	NO	0	0.68	1	2	10	98	90	0	no	0	0	no	0	98	87	0	no	0	1	no	0	90	83	3	diclofenac	75	0	no	0
26	70	163	27	2	2	1	38	01 Previous CS scar	A+	1	5	100	84	18	99	12.5	4	25	0	NO	1	0.5	0.55	4	9	80	60	0	no	0	1	metoclopromide	10	88	67	2	tramadol	50	0	no	0	83	86	2	paracetamol	500	0	no	0
23	76	169	26.6	2	2	1	40	01 Previous CS scar	o+	1	5	89	80	18	96	10	2	0	0	NO	0	0.5	1	4	12	70	83	0	no	0	0	no	0	70	80	0	no	0	0	no	0	75	75	2	tramadol	50	0	no	0
28	67	152	28.9	4	4	3	39	02 Previous CS scar	A+	1	5	93	92	18	97	10	2	0	0	NO	1	1	1.05	3	8	75	60	0	no	0	0	no	0	75	69	1	dicofenac	75	0	no	0	78	80	2	diclofenac	75	0	no	0
30	81	165	29.7	1	4	3	40	breech presentation	B+	1	5	84	90	14	97	10.5	2	0	0	NO	1	0.55	0.8	1	10	100	64	2	paracetamol	500	0	no	0	90	73	1	dicofenac	75	0	no	0	85	70	0	no	0	0	no	0
25	89	168	31.5	4	4	3	39	02 Previous CS scar	A+	1	5	98	81	18	96	12.5	2	0	0	NO	0	0.68	1	3	9	80	86	0	no	0	0	no	0	84	92	2	dicofenac	75	0	no	0	75	96	2	tramadol	50	0	no	0
31	72	170	24.9	2	3	2	39	01 Previous CS scar	O+	1	5	83	90	18	96	12.5	2	0	0	NO	0	0.7	1	3	10	74	88	0	no	0	0	no	0	76	88	2	dicofenac	75	0	no	0	80	82	3	diclofenac	75	0	no	0
26	67	160	26.1	4	2	1	38	mild preeclampsia	O+	1	5	111	101	18	97	15	2	50	0	NO	0	0.66	1	3	8	121	84	0	no	0	2	metoclpromide	10	110	95	2	paracetamol	500	0	no	0	107	99	0	no	0	0	no	0
27	60	159	23.7	2	3	2	38	02 Previous CS scar	B+	1	5	88	80	16	95	12.5	4	50	0	NO	1	0.58	0.7	3	7	77	72	0	no	0	0	no	0	76	83	3	tramadol	50	2	metoclopromide	10	79	81	2	diclofenac	75	0	no	0
20	79	161	30.4	3	1	0	39	Fetal macrosomia	B+	1	5	93	86	16	99	12.5	2	0	0	NO	1	0.75	1	2	11	86	98	0	no	0	0	no	0	92	90	2	tramadol	50	0	no	0	94	96	3	tramadol	50	0	no	0
25	65	170	22.4	1	2	1	41	Fetal macrosomia	A+	1	5	97	93	20	97	12.5	2	0	0	NO	0	1	1.05	5	5	80	90	0	no	0	0	no	0	76	88	0	no	0	0	no	0	82	89	0	no	0	0	no	0
21	78	152	33.7	3	2	1	40	01 Previous CS scar	B+	1	1	83	110	20	96	12.5	3	0	0	NO	0	0.5	0.7	4	10	70	77	0	no	0	0	no	0	99	81	0	no	0	1	no	0	74	80	2	tramadol	50	0	no	0
26	67	168	23.7	2	3	2	40	Fetal macrosomia	B+	1	5	78	84	20	98	12.5	3	0	0	NO	0	0.8	1	4	10	70	76	0	no	0	0	no	0	75	77	2	no	0	0	no	0	70	80	2	tramadol	50	0	no	0
36	82	176	26.4	2	8	7	38	mild preeclampsia	AB+	1	5	90	96	20	97	12.5	2	0	0	NO	0	1	1.05	4	10	93	106	0	no	0	0	no	0	91	107	3	tramadol	50	0	no	0	94	109	0	no	0	0	no	0
27	65	160	25.3	4	2	1	39	01 Previous CS scar	A+	1	1	76	84	16	98	12.5	2	0	0	NO	1	0.5	0.75	5	6	100	70	0	no	0	0	no	0	86	75	3	tramadol	50	0	no	0	80	76	3	tramadol	50	0	no	0
23	69	169	24.1	3	4	2	42	Fetal macrosomia	B+	1	5	70	89	20	94	12.5	2	0	0	NO	0	0.8	1	3	12	70	89	4	no	0	0	no	0	83	72	8	tramadol	50	0	no	0	68	83	8	tramadol	50	0	no	0
35	60	155	24.9	3	2	1	41	arrested cervical dilitaton	A+	1	5	106	98	16	98	10	4	0	0	NO	0	0.6	0.8	4	10	108	80	0	no	0	0	no	0	110	76	3	tramadol	50	2	metoclopromide	10	91	80	3	tramadol	50	0	no	0
22	78	161	30	2	3	2	39	01 Previous CS scar	O+	1	5	66	110	16	96	12.5	2	0	0	NO	0	0.7	0.98	2	8	90	86	0	no	0	0	no	0	84	83	0	no	0	0	no	0	75	90	3	tramadol	50	0	no	0
20	72	158	28.8	3	3	2	39	oligohydraminous	O+	1	5	75	84	16	98	12.5	2	0	0	NO	0	0.66	0.9	6	6	89	80	0	no	0	0	no	0	90	76	3	tramadol	50	0	no	0	85	85	4	tramadol	50	0	no	0
28	58	154	24.4	2	3	2	39	oligohydraminous	A+	1	5	91	80	18	97	12.5	4	0	0	NO	0	0.5	0.7	3	7	80	88	0	no	0	0	no	0	79	83	3	tramadol	50	0	no	0	83	88	2	paracetamol	500	0	no	0
31	74	156	30.4	4	1	0	38	prolonged labor	A+	1	5	100	101	17	96	12.5	4	0	0	tramadol 50	1	0.5	0.75	3	7	91	68	0	no	0	0	no	0	84	73	3	tramadol	50	0	no	0	66	86	4	diclofenac	75	0	no	0
27	70	158	28	3	4	3	39	01 Previous CS scar	A+	1	1	112	66	17	97	12.5	4	0	0	No	0	0.58	0.9	3	9	62	124	0	no	0	0	no	0	60	101	2	tramadol	50	0	no	0	61	96	4	tramadol	50	0	no	0
25	63	165	23.14	3	3	1	40	02 Previous CS scar	O+	1	5	114	103	16	96	12.5	3	0	0	0	0	0.75	1	3	13	92	86	0	no	0	0	no	0	84	90	0	no	0	0	no	0	89	94	4	tramadol	50	0	no	0
26	65	170	22.49	2	3	2	42	Fetal macrosomia	A+	1	5	97	101	16	97	12.5	3	0	0	0	0	0.83	1	2	10	92	78	0	no	0	0	no	0	96	83	0	no	0	0	no	0	100	73	4	tramadol	50	0	no	0
25	69	161	26.6	4	4	2	39	02 Previous CS scar	A+	1	5	72	81	17	97	10	2	0	0	0	1	0.83	1	5	8	104	70	1	no	0	0	no	0	103	80	0	no	0	0	no	0	95	74	3	diclofenac	75	0	no	0
22	70	151	27.68	2	1	0	38	term pregnancy	O+	1	5	94	80	17	97	12.5	4	0	0	0	0	0.56	0.9	1	8	60	80	0	no	0	1	no	0	63	85	3	tramadol	50	0	no	0	61	80	2	diclofenac	75	0	no	0
24	63	157	25.55	3	2	1	39	01 Previous CS scar	B+	1	1	90	84	18	99	12.5	2	0	0	0	0	0.5	0.7	5	7	87	88	0	no	0	0	no	0	76	75	0	no	0	0	no	0	80	71	3	tramadol	50	0	no	0
35	76	162	28.95	4	5	4	40	02 Previous CS scar	A+	1	5	88	80	18	98	12.5	2	0	0	0	0	0.7	0.96	4	7	80	86	0	no	0	0	no	0	76	75	0	no	0	0	no	0	83	70	4	tramadol	50	0	no	0
24	67	154	28.2	2	2	1	38	01 Previous CS scar	AB+	1	5	88	80	17	98	12.5	3	0	0	0	0	0.7	1	5	7	80	87	0	no	0	0	no	0	72	70	0	no	0	0	no	0	82	86	2	diclofenac	75	0	no	0
29	61	154	25.72	4	3	2	39	Term pregnancy + opted CS	O+	1	5	86	84	17	99	12.5	2	0	0	0	0	0.55	0.79	5	7	70	89	1	no	0	0	no	0	73	74	3	diclofenac	75	1	no	0	82	86	3	tramadol	50	0	no	0
[truncated: 41 more columns]
